# Supplementary material for: Photocatalytic Hydrogen Production from Aqueous Solutions of Glucose and Xylose over Layered Perovskite-like Oxides HCa2Nb3O10, H2La2Ti3O10 and Their Inorganic-Organic Derivatives
Source: Nanomaterials (Basel). 2022 Aug 7;12(15):2717. doi: 10.3390/nano12152717 (PMC9370262; doi:10.3390/nano12152717)
Supplement: Supplementary file 1 [file nanomaterials-12-02717-s001.zip]

Archive with 1 entries (1 files):
- nanomaterials-1841222-supplementary.pdf
